# Supplementary material for: Neural Isoforms of Agrin Are Generated by Reduced PTBP1−RNA Interaction Network Spanning the Neuron−Specific Splicing Regions in AGRN
Source: Int J Mol Sci. 2023 Apr 18;24(8):7420. doi: 10.3390/ijms24087420 (PMC10139058; doi:10.3390/ijms24087420)
Supplement: Supplementary file 1 [file ijms-24-07420-s001.zip]

Archive with 83 entries (75 files):
- ijms-2295770-supplementary/
- ijms-2295770-supplementary/Supplementary files/
- ijms-2295770-supplementary/Supplementary files/.DS_Store
- ijms-2295770-supplementary/Supplementary files/._ijms-2295770_Supplementary_informtations.pdf
- ijms-2295770-supplementary/Supplementary files/ijms-2295770_Supplementary_informtations.pdf
- ijms-2295770-supplementary/Supplementary files/Original gel and blot images.pdf
- ijms-2295770-supplementary/Supplementary files/Suppementary figures pdf/
- ijms-2295770-supplementary/Supplementary files/Suppementary figures pdf/.DS_Store
- ijms-2295770-supplementary/Supplementary files/Suppementary figures pdf/._Supplementary figure 1.pdf
- ijms-2295770-supplementary/Supplementary files/Suppementary figures pdf/._Supplementary figure 10.pdf
- ijms-2295770-supplementary/Supplementary files/Suppementary figures pdf/._Supplementary figure 11.pdf
- ijms-2295770-supplementary/Supplementary files/Suppementary figures pdf/._Supplementary figure 2.pdf
- ijms-2295770-supplementary/Supplementary files/Suppementary figures pdf/._Supplementary figure 3.pdf
- ijms-2295770-supplementary/Supplementary files/Suppementary figures pdf/._Supplementary figure 4.pdf
- ijms-2295770-supplementary/Supplementary files/Suppementary figures pdf/._Supplementary figure 6.pdf
- ijms-2295770-supplementary/Supplementary files/Suppementary figures pdf/._Supplementary figure 7.pdf
- ijms-2295770-supplementary/Supplementary files/Suppementary figures pdf/._Supplementary figure 8.pdf
- ijms-2295770-supplementary/Supplementary files/Suppementary figures pdf/._Supplementary figure 9.pdf
- ijms-2295770-supplementary/Supplementary files/Suppementary figures pdf/Supplementary figure 1.pdf
- ijms-2295770-supplementary/Supplementary files/Suppementary figures pdf/Supplementary figure 10.pdf
- ijms-2295770-supplementary/Supplementary files/Suppementary figures pdf/Supplementary figure 11.pdf
- ijms-2295770-supplementary/Supplementary files/Suppementary figures pdf/Supplementary figure 2.pdf
- ijms-2295770-supplementary/Supplementary files/Suppementary figures pdf/Supplementary figure 3.pdf
- ijms-2295770-supplementary/Supplementary files/Suppementary figures pdf/Supplementary figure 4.pdf
- ijms-2295770-supplementary/Supplementary files/Suppementary figures pdf/Supplementary figure 5.pdf
- ijms-2295770-supplementary/Supplementary files/Suppementary figures pdf/Supplementary figure 6.pdf
- ijms-2295770-supplementary/Supplementary files/Suppementary figures pdf/Supplementary figure 7.pdf
- ijms-2295770-supplementary/Supplementary files/Suppementary figures pdf/Supplementary figure 8.pdf
- ijms-2295770-supplementary/Supplementary files/Suppementary figures pdf/Supplementary figure 9.pdf
- ijms-2295770-supplementary/__MACOSX/
- ijms-2295770-supplementary/__MACOSX/Supplementary files/
- ijms-2295770-supplementary/__MACOSX/Supplementary files/._ijms-2295770_Supplementary_informtations.pdf
- ijms-2295770-supplementary/__MACOSX/Supplementary files/Suppementary figures pdf/
- ijms-2295770-supplementary/__MACOSX/Supplementary files/Suppementary figures pdf/._Supplementary figure 1.pdf
- ijms-2295770-supplementary/__MACOSX/Supplementary files/Suppementary figures pdf/._Supplementary figure 10.pdf
- ijms-2295770-supplementary/__MACOSX/Supplementary files/Suppementary figures pdf/._Supplementary figure 11.pdf
- ijms-2295770-supplementary/__MACOSX/Supplementary files/Suppementary figures pdf/._Supplementary figure 2.pdf
- ijms-2295770-supplementary/__MACOSX/Supplementary files/Suppementary figures pdf/._Supplementary figure 3.pdf
- ijms-2295770-supplementary/__MACOSX/Supplementary files/Suppementary figures pdf/._Supplementary figure 4.pdf
- ijms-2295770-supplementary/__MACOSX/Supplementary files/Suppementary figures pdf/._Supplementary figure 6.pdf
- ijms-2295770-supplementary/__MACOSX/Supplementary files/Suppementary figures pdf/._Supplementary figure 7.pdf
- ijms-2295770-supplementary/__MACOSX/Supplementary files/Suppementary figures pdf/._Supplementary figure 8.pdf
- ijms-2295770-supplementary/__MACOSX/Supplementary files/Suppementary figures pdf/._Supplementary figure 9.pdf
- Supplementary files/
- Supplementary files/.DS_Store
- Supplementary files/._ijms-2295770_Supplementary_informtations.pdf
- Supplementary files/ijms-2295770_Supplementary_informtations.docx
- Supplementary files/ijms-2295770_Supplementary_informtations.pdf
- Supplementary files/Original gel and blot images.pdf
- Supplementary files/Suppementary figures pdf/
- Supplementary files/Suppementary figures pdf/.DS_Store
- Supplementary files/Suppementary figures pdf/._Supplementary figure 1.pdf
- Supplementary files/Suppementary figures pdf/._Supplementary figure 10.pdf
- Supplementary files/Suppementary figures pdf/._Supplementary figure 11.pdf
- Supplementary files/Suppementary figures pdf/._Supplementary figure 2.pdf
- Supplementary files/Suppementary figures pdf/._Supplementary figure 3.pdf
- Supplementary files/Suppementary figures pdf/._Supplementary figure 4.pdf
- Supplementary files/Suppementary figures pdf/._Supplementary figure 6.pdf
- Supplementary files/Suppementary figures pdf/._Supplementary figure 7.pdf
- Supplementary files/Suppementary figures pdf/._Supplementary figure 8.pdf
- Supplementary files/Suppementary figures pdf/._Supplementary figure 9.pdf
- Supplementary files/Suppementary figures pdf/Supplementary figure 1.pdf
- Supplementary files/Suppementary figures pdf/Supplementary figure 10.pdf
- Supplementary files/Suppementary figures pdf/Supplementary figure 11.pdf
- Supplementary files/Suppementary figures pdf/Supplementary figure 2.pdf
- Supplementary files/Suppementary figures pdf/Supplementary figure 3.pdf
- Supplementary files/Suppementary figures pdf/Supplementary figure 4.pdf
- Supplementary files/Suppementary figures pdf/Supplementary figure 5.pdf
- Supplementary files/Suppementary figures pdf/Supplementary figure 6.pdf
- Supplementary files/Suppementary figures pdf/Supplementary figure 7.pdf
- Supplementary files/Suppementary figures pdf/Supplementary figure 8.pdf
- Supplementary files/Suppementary figures pdf/Supplementary figure 9.pdf
- __MACOSX/Supplementary files/._ijms-2295770_Supplementary_informtations.pdf
- __MACOSX/Supplementary files/Suppementary figures pdf/._Supplementary figure 1.pdf
- __MACOSX/Supplementary files/Suppementary figures pdf/._Supplementary figure 10.pdf
- __MACOSX/Supplementary files/Suppementary figures pdf/._Supplementary figure 11.pdf
- __MACOSX/Supplementary files/Suppementary figures pdf/._Supplementary figure 2.pdf
- __MACOSX/Supplementary files/Suppementary figures pdf/._Supplementary figure 3.pdf
- __MACOSX/Supplementary files/Suppementary figures pdf/._Supplementary figure 4.pdf
- __MACOSX/Supplementary files/Suppementary figures pdf/._Supplementary figure 6.pdf
- __MACOSX/Supplementary files/Suppementary figures pdf/._Supplementary figure 7.pdf
- __MACOSX/Supplementary files/Suppementary figures pdf/._Supplementary figure 8.pdf
- __MACOSX/Supplementary files/Suppementary figures pdf/._Supplementary figure 9.pdf
